# Supplementary material for: Phage-based delivery of CRISPR-associated transposases for targeted bacterial editing
Source: Proc Natl Acad Sci U S A. 2025 Jul 25;122(30):e2504853122. doi: 10.1073/pnas.2504853122 (PMC12318184; doi:10.1073/pnas.2504853122)
Supplement: Supplementary file 2 — Dataset S01 (XLSX) [file pnas.2504853122.sd01.xlsx]

## Sheet: ST1. Plasmids
Dataset S1 | Plasmids used in this study.
Plasmid#	Type	Length (bp)	Strain	Description	Sequence
pAR112	Homologous recombination editing (HR)	3793	LE392MP	HR plasmid for Δlom-ea59 edit (p15A ori, AmpR backbone)	aggctaggtggaggctcagtgatgataagtctgcgatggtggatgcatgtgtcatggtcatagctgtttcctgtgtgaaattgttatccgctcagagggcacaatcctattccgcgctatccgacaatctccaagacattaggtggagttcagttcggcgagcggaaatggcttacgaacggggcggagatttcctggaagatgccaggaagatacttaacagggaagtgagagggccgcggcaaagccgtttttccataggctccgcccccctgacaagcatcacgaaatctgacgctcaaatcagtggtggcgaaacccgacaggactataaagataccaggcgtttccccctggcggctccctcgtgcgctctcctgttcctgcctttcggtttac…
pAR113	Homologous recombination editing (HR)	3809	LE392MP	HR plasmid for Δorf55-orf60a edit (p15A ori, AmpR backbone)	aggctaggtggaggctcagtgatgataagtctgcgatggtggatgcatgtgtcatggtcatagctgtttcctgtgtgaaattgttatccgctcagagggcacaatcctattccgcgctatccgacaatctccaagacattaggtggagttcagttcggcgagcggaaatggcttacgaacggggcggagatttcctggaagatgccaggaagatacttaacagggaagtgagagggccgcggcaaagccgtttttccataggctccgcccccctgacaagcatcacgaaatctgacgctcaaatcagtggtggcgaaacccgacaggactataaagataccaggcgtttccccctggcggctccctcgtgcgctctcctgttcctgcctttcggtttac…
pAR118	Homologous recombination editing (HR)	2497	LE392MP	HR plasmid for S gene recode edit (p15A ori, AmpR backbone)	aggctaggtggaggctcagtgatgataagtctgcgatggtggatgcatgtgtcatggtcatagctgtttcctgtgtgaaattgttatccgctcagagggcacaatcctattccgcgctatccgacaatctccaagacattaggtggagttcagttcggcgagcggaaatggcttacgaacggggcggagatttcctggaagatgccaggaagatacttaacagggaagtgagagggccgcggcaaagccgtttttccataggctccgcccccctgacaagcatcacgaaatctgacgctcaaatcagtggtggcgaaacccgacaggactataaagataccaggcgtttccccctggcggctccctcgtgcgctctcctgttcctgcctttcggtttac…
pAR119	Homologous recombination editing (HR)	2594	LE392MP	HR plasmid for Δexo-gam edit (p15A ori, AmpR backbone)	aggctaggtggaggctcagtgatgataagtctgcgatggtggatgcatgtgtcatggtcatagctgtttcctgtgtgaaattgttatccgctcagagggcacaatcctattccgcgctatccgacaatctccaagacattaggtggagttcagttcggcgagcggaaatggcttacgaacggggcggagatttcctggaagatgccaggaagatacttaacagggaagtgagagggccgcggcaaagccgtttttccataggctccgcccccctgacaagcatcacgaaatctgacgctcaaatcagtggtggcgaaacccgacaggactataaagataccaggcgtttccccctggcggctccctcgtgcgctctcctgttcctgcctttcggtttac…
pAR138	Homologous recombination editing (HR)	7015	LE392MP	HR plasmid for Δlom-ea59::lacZ edit (p15A ori, AmpR backbone)	agcgctttgcactggattgcgaggctttgtgcttctctggagtgcgacaggtttgatgacaaaaaattagcgcaagaagacaaaaatcaccttgcgctaatgctctgttacaggtcactaataccatctaagtagttgattcatagtgactgcatatgttgtgttttacagtattatgtagtctgttttttatgcaaaatctaatttaatatattgatatttatatcattttacgtttctcgttcagcttttttatactaagttggcattataaaaaagcattgcttatcaatttgttgcaacgaacaggtcactatcagtcaaaataaaatcattatttgatttcaattttgtcccactccctgcctctgtcatcacgatactgtgatgccatggtgt…
pAR141	Homologous recombination editing (HR)	7031	LE392MP	HR plasmid for Δorf55-orf60a::lacZ edit (p15A ori, AmpR backbone)	agctcatcgccattgctccccaaatacaaaaccaatttcagccagtgcctcgtccattttttcgatgaactccggcacgatctcgtcaaaactcgccatgtacttttcatcccgctcaatcacgacataatgcaggccttcacgcttcatacgcgggtcatagttggcaaagtaccaggcattttttcgcgtcacccacatgctgtactgcacctgggccatgtaagctgactttatggcctcgaaaccaccgagccggaacttcatgaaatcccgggaggtaaacgggcatttcagttcaaggccgttgccgtcactgcataaaccatcgggagagcaggcggtacgcatactttcgtcgcgatagatgatcggggattcagtaacattcacgccgga…
pAR144	Homologous recombination editing (HR)	5816	LE392MP	HR plasmid for Δexo-gam::lacZ edit (p15A ori, AmpR backbone)	agcttagtgaatgcttttgcttgatctcagtttcagtattaatatccattttttataagcgtcgacggcttcacgaaacatcttttcatcgccaataaaagtggcgatagtgaatttagtctggatagccataagtgtttgatccattctttgggactcctggctgattaagtatgtcgataaggcgtttccatccgtcacgtgctggtggaggctaggtggaggctcagtgatgataagtctgcgatggtggatgcatgtgtcatggtcatagctgtttcctgtgtgaaattgttatccgctcagagggcacaatcctattccgcgctatccgacaatctccaagacattaggtggagttcagttcggcgagcggaaatggcttacgaacggggcgga…
pAR164	Homologous recombination editing (HR)	14661	LE392MP	HR plasmid for Δlom-orf60a::DART edit with lac promoter, NT guide (p15A ori, AmpR backbone)	cagctcatcgccattgctccccaaatacaaaaccaatttcagccagtgcctcgtccattttttcgatgaactccggcacgatctcgtcaaaactcgccatgtacttttcatcccgctcaatcacgacataatgcaggccttcacgcttcatacgcgggtcatagttggcaaagtaccaggcattttttcgcgtcacccacatgctgtactgcacctgggccatgtaagctgactttatggcctcgaaaccaccgagccggaacttcatgaaatcccgggaggtaaacgggcatttcagttcaaggccgttgccgtcactgcataaaccatcgggagagcaggcggtacgcatactttcgtcgcgatagatgatcggggattcagtaacattcacgccgg…
pAR165	Homologous recombination editing (HR)	14661	LE392MP	HR plasmid for Δlom-orf60a::DART edit with lac promoter, thyA guide (p15A ori, AmpR backbone)	cagctcatcgccattgctccccaaatacaaaaccaatttcagccagtgcctcgtccattttttcgatgaactccggcacgatctcgtcaaaactcgccatgtacttttcatcccgctcaatcacgacataatgcaggccttcacgcttcatacgcgggtcatagttggcaaagtaccaggcattttttcgcgtcacccacatgctgtactgcacctgggccatgtaagctgactttatggcctcgaaaccaccgagccggaacttcatgaaatcccgggaggtaaacgggcatttcagttcaaggccgttgccgtcactgcataaaccatcgggagagcaggcggtacgcatactttcgtcgcgatagatgatcggggattcagtaacattcacgccgg…
pAR167	Cloning (drop-out spacer)	14655	LE392MP	HR plasmid for Δlom-orf60a::DART edit with lac promoter, dropout spacer (p15A ori, AmpR backbone)	cagctcatcgccattgctccccaaatacaaaaccaatttcagccagtgcctcgtccattttttcgatgaactccggcacgatctcgtcaaaactcgccatgtacttttcatcccgctcaatcacgacataatgcaggccttcacgcttcatacgcgggtcatagttggcaaagtaccaggcattttttcgcgtcacccacatgctgtactgcacctgggccatgtaagctgactttatggcctcgaaaccaccgagccggaacttcatgaaatcccgggaggtaaacgggcatttcagttcaaggccgttgccgtcactgcataaaccatcgggagagcaggcggtacgcatactttcgtcgcgatagatgatcggggattcagtaacattcacgccgg…
pAR168	Homologous recombination editing (HR)	14690	LE392MP	HR plasmid for Δlom-orf60a::DART edit with J23119 promoter, NT guide (p15A ori, AmpR backbone)	cagctcatcgccattgctccccaaatacaaaaccaatttcagccagtgcctcgtccattttttcgatgaactccggcacgatctcgtcaaaactcgccatgtacttttcatcccgctcaatcacgacataatgcaggccttcacgcttcatacgcgggtcatagttggcaaagtaccaggcattttttcgcgtcacccacatgctgtactgcacctgggccatgtaagctgactttatggcctcgaaaccaccgagccggaacttcatgaaatcccgggaggtaaacgggcatttcagttcaaggccgttgccgtcactgcataaaccatcgggagagcaggcggtacgcatactttcgtcgcgatagatgatcggggattcagtaacattcacgccgg…
pAR169	Homologous recombination editing (HR)	14690	LE392MP	HR plasmid for Δlom-orf60a::DART edit with J23119 promoter, thyA guide (p15A ori, AmpR backbone)	cagctcatcgccattgctccccaaatacaaaaccaatttcagccagtgcctcgtccattttttcgatgaactccggcacgatctcgtcaaaactcgccatgtacttttcatcccgctcaatcacgacataatgcaggccttcacgcttcatacgcgggtcatagttggcaaagtaccaggcattttttcgcgtcacccacatgctgtactgcacctgggccatgtaagctgactttatggcctcgaaaccaccgagccggaacttcatgaaatcccgggaggtaaacgggcatttcagttcaaggccgttgccgtcactgcataaaccatcgggagagcaggcggtacgcatactttcgtcgcgatagatgatcggggattcagtaacattcacgccgg…
pAR171	Cloning (drop-out spacer)	14684	LE392MP	HR plasmid for Δlom-orf60a::DART edit with J23119 promoter, dropout spacer (p15A ori, AmpR backbone)	cagctcatcgccattgctccccaaatacaaaaccaatttcagccagtgcctcgtccattttttcgatgaactccggcacgatctcgtcaaaactcgccatgtacttttcatcccgctcaatcacgacataatgcaggccttcacgcttcatacgcgggtcatagttggcaaagtaccaggcattttttcgcgtcacccacatgctgtactgcacctgggccatgtaagctgactttatggcctcgaaaccaccgagccggaacttcatgaaatcccgggaggtaaacgggcatttcagttcaaggccgttgccgtcactgcataaaccatcgggagagcaggcggtacgcatactttcgtcgcgatagatgatcggggattcagtaacattcacgccgg…
pAR174	Homologous recombination editing (HR)	14690	LE392MP	HR plasmid for Δlom-orf60a::DART edit with J23119 promoter, lacZ guide (p15A ori, AmpR backbone)	cagctcatcgccattgctccccaaatacaaaaccaatttcagccagtgcctcgtccattttttcgatgaactccggcacgatctcgtcaaaactcgccatgtacttttcatcccgctcaatcacgacataatgcaggccttcacgcttcatacgcgggtcatagttggcaaagtaccaggcattttttcgcgtcacccacatgctgtactgcacctgggccatgtaagctgactttatggcctcgaaaccaccgagccggaacttcatgaaatcccgggaggtaaacgggcatttcagttcaaggccgttgccgtcactgcataaaccatcgggagagcaggcggtacgcatactttcgtcgcgatagatgatcggggattcagtaacattcacgccgg…
pAR175	Homologous recombination editing (HR)	14661	LE392MP	HR plasmid for Δlom-orf60a::DART edit with lac promoter, lacZ guide (p15A ori, AmpR backbone)	cagctcatcgccattgctccccaaatacaaaaccaatttcagccagtgcctcgtccattttttcgatgaactccggcacgatctcgtcaaaactcgccatgtacttttcatcccgctcaatcacgacataatgcaggccttcacgcttcatacgcgggtcatagttggcaaagtaccaggcattttttcgcgtcacccacatgctgtactgcacctgggccatgtaagctgactttatggcctcgaaaccaccgagccggaacttcatgaaatcccgggaggtaaacgggcatttcagttcaaggccgttgccgtcactgcataaaccatcgggagagcaggcggtacgcatactttcgtcgcgatagatgatcggggattcagtaacattcacgccgg…
pAR086	Cas13a enrichment (HR+E)	6949	LE392MP	HR+E pTet-LbuCas13a plasmid with lom guide (p15A ori, CamR, TetR backbone)	tgcttgggcccgaacaaaaactcatctcagaagaggatctgaatagcgccgtcgaccatcatcatcatcatcattgagtttaaacgctctccagcttgggtgttttggcggatgagagaagattttcagcctgatacagattaaatcagaacgcagaagcggtctgataaaacagaatttgcctggcggcagtagcgcggtggtcccacctgaccccatgccgaactcagaagtgaaacgccgtagcgccgatggtagtgtggggtctgcccatgcgagagtaggcaactgccaggcatcaaataaaacgaaaggctcagtcgaaagactgggcctttcgttttatctgttgtttgtcggtgaactcgccagatatcgacgtcttaagacccactttca…
pAR102	Cas13a enrichment (HR+E)	6949	LE392MP	HR+E pTet-LbuCas13a plasmid with orf60a guide (p15A ori, CamR, TetR backbone)	tgcttgggcccgaacaaaaactcatctcagaagaggatctgaatagcgccgtcgaccatcatcatcatcatcattgagtttaaacgctctccagcttgggtgttttggcggatgagagaagattttcagcctgatacagattaaatcagaacgcagaagcggtctgataaaacagaatttgcctggcggcagtagcgcggtggtcccacctgaccccatgccgaactcagaagtgaaacgccgtagcgccgatggtagtgtggggtctgcccatgcgagagtaggcaactgccaggcatcaaataaaacgaaaggctcagtcgaaagactgggcctttcgttttatctgttgtttgtcggtgaactcgccagatatcgacgtcttaagacccactttca…
pAR128	Cas13a enrichment (HR+E)	6949	LE392MP	HR+E pTet-LbuCas13a plasmid with S guide (p15A ori, CamR, TetR backbone)	tgcttgggcccgaacaaaaactcatctcagaagaggatctgaatagcgccgtcgaccatcatcatcatcatcattgagtttaaacgctctccagcttgggtgttttggcggatgagagaagattttcagcctgatacagattaaatcagaacgcagaagcggtctgataaaacagaatttgcctggcggcagtagcgcggtggtcccacctgaccccatgccgaactcagaagtgaaacgccgtagcgccgatggtagtgtggggtctgcccatgcgagagtaggcaactgccaggcatcaaataaaacgaaaggctcagtcgaaagactgggcctttcgttttatctgttgtttgtcggtgaactcgccagatatcgacgtcttaagacccactttca…
pAR130	Cas13a enrichment (HR+E)	6949	LE392MP	HR+E pTet-LbuCas13a plasmid with exo guide (p15A ori, CamR, TetR backbone)	tgcttgggcccgaacaaaaactcatctcagaagaggatctgaatagcgccgtcgaccatcatcatcatcatcattgagtttaaacgctctccagcttgggtgttttggcggatgagagaagattttcagcctgatacagattaaatcagaacgcagaagcggtctgataaaacagaatttgcctggcggcagtagcgcggtggtcccacctgaccccatgccgaactcagaagtgaaacgccgtagcgccgatggtagtgtggggtctgcccatgcgagagtaggcaactgccaggcatcaaataaaacgaaaggctcagtcgaaagactgggcctttcgttttatctgttgtttgtcggtgaactcgccagatatcgacgtcttaagacccactttca…
pBA559	Cloning (drop-out spacer)	6944	LE392MP	HR+E pTet-LbuCas13a plasmid with dropout spacer (p15A ori, CamR, TetR backbone)	tctagactgaactggccgataattgcagacggtttaaacatccctcggtaccaaattccagaaaagaggcctcccgaaaggggggccttttttcgttttggtccgctgccaaaccagatgtcaacacagctacaacgatttcagataaaaaaaatccttagctttcgctaaggatgatttctggaattcttgacagctagctcagtcctaggtataatactagtatttagaccaccccaaaaatgaaggggactaaaacagagacctcgtttacctatcggtctcatgcttgggcccgaacaaaaactcatctcagaagaggatctgaatagcgccgtcgaccatcatcatcatcatcattgagtttaaacgctctccagcttgggtgttttggcggat…
pBA620	Cas13a enrichment (HR+E)	6949	LE392MP	HR+E pTet-LbuCas13a plasmid with RFP (-) guide (p15A ori, CamR, TetR backbone)	tctagactgaactggccgataattgcagacggtttaaacatccctcggtaccaaattccagaaaagaggcctcccgaaaggggggccttttttcgttttggtccgctgccaaaccagatgtcaacacagctacaacgatttcagataaaaaaaatccttagctttcgctaaggatgatttctggaattcttgacagctagctcagtcctaggtataatactagtatttagaccaccccaaaaatgaaggggactaaaacaactctttgataacgtcttcgctactcgccaatgcttgggcccgaacaaaaactcatctcagaagaggatctgaatagcgccgtcgaccatcatcatcatcatcattgagtttaaacgctctccagcttgggtgttttgg…
pBA624	Cas13a enrichment (HR+E)	6948	LE392MP	HR+E pTet-LbuCas13a plasmid with mcp (+) guide (p15A ori, CamR, TetR backbone)	tctagactgaactggccgataattgcagacggtttaaacatccctcggtaccaaattccagaaaagaggcctcccgaaaggggggccttttttcgttttggtccgctgccaaaccagatgtcaacacagctacaacgatttcagataaaaaaaatccttagctttcgctaaggatgatttctggaattcttgacagctagctcagtcctaggtataatactagtatttagaccaccccaaaaatgaaggggactaaaacccagcagttgggcggttgtgtacatcgacatatgcttgggcccgaacaaaaactcatctcagaagaggatctgaatagcgccgtcgaccatcatcatcatcatcattgagtttaaacgctctccagcttgggtgttttgg…
