# Supplementary material for: Phage-based delivery of CRISPR-associated transposases for targeted bacterial editing
Source: Proc Natl Acad Sci U S A. 2025 Jul 25;122(30):e2504853122. doi: 10.1073/pnas.2504853122 (PMC12318184; doi:10.1073/pnas.2504853122)
Supplement: Supplementary file 4 — Dataset S03 (XLSX) [file pnas.2504853122.sd03.xlsx]

## Sheet: ST3. CRISPR Guides
Dataset S3 | CRISPR guides used by Cas13a and DART in this study.
Guide target	Sequence	Start	End	Strand	Used with	Reference genome	Plasmid(s)	Description
RFP (-)	aactctttgataacgtcttcgctactcgcca				λ	J02459.1	pBA620	Cas13a counterselection negative control guide
mcp (+)	ccagcagttgggcggttgtgtacatcgacat	6165	6135	-	λ	J02459.1	pBA624	Cas13a counterselection positive control guide
S	ggtcacgaatgaaccaggcgataatggcgca	45366	45336	-	λ	J02459.1	pAR128	Cas13a counterselection guide for S gene recode
lom	atgcgtaatgtgtgtattgccgttgctgtct	18965	18995	+	λ	J02459.1	pAR086	Cas13a counterselection guide for lom-ea59 and lom-orf60a edits
orf60a	ctacccggatattatcgtgaggatgcgtcat	31321	31351	+	λ	J02459.1	pAR102	Cas13a counterselection guide for orf55-orf60a and lom-orf60a edits
exo	atgacaccggacattatcctgcagcgtaccg	32028	31998	-	λ	J02459.1	pAR130	Cas13a counterselection guide for exo-gam edits
NT (-)	gttgtctgacacgggtcacaaaccgctaggag				E. coli MDS42	AP012306.1	pAR164, pAR168	DART negative control guide for host genome editing
thyA	gggtcgtttttcagctggttcagtaccgtagt	2475323	2475354	+	E. coli MDS42	AP012306.1	pAR165, pAR169	DART thyA guide for host genome editing
lacZ	agtacagcgcggctgaaatcatcattaaagcg	291773	291804	+	E. coli MDS42	AP012306.1	pAR174, pAR175	DART lacZ guide for host genome editing
