# Supplementary material for: Phage-based delivery of CRISPR-associated transposases for targeted bacterial editing
Source: Proc Natl Acad Sci U S A. 2025 Jul 25;122(30):e2504853122. doi: 10.1073/pnas.2504853122 (PMC12318184; doi:10.1073/pnas.2504853122)
Supplement: Supplementary file 5 — Dataset S04 (XLSX) [file pnas.2504853122.sd04.xlsx]

## Sheet: ST4. Phage
Dataset S4 | Parental and derivative λ phage associated with this study.
λ phage genotype	Total size (bp)	Parental phage	DART promoter	DART guide	Associated editing plasmid	Reference genome
λ	48502					J02459.1
cI857 bor::kan	47914	λ
cI857 Sam7	48502	λ
cI857 Sam7 bor::kan	47914	λ cI857 bor::kan			pAR118
cI857 Sam7 Δlom-ea59	40018	λ cI857 Sam7			pAR112
cI857 Sam7 Δorf55-orf60a	46272	λ cI857 Sam7			pAR113
cI857 Sam7 Δexo-gam	46906	λ cI857 Sam7			pAR119
cI857 Sam7 Δlom-ea59::lacZ	43272	λ cI857 Sam7			pAR138
cI857 Sam7 Δorf55-orf60a::lacZ	49526	λ cI857 Sam7			pAR141
cI857 Sam7 Δexo-gam::lacZ	50160	λ cI857 Sam7			pAR144
cI857 Sam7 bor::kan Δlom-orf60a::DART	46399	λ cI857 Sam7 bor::kan	lac	NT	pAR164
cI857 Sam7 bor::kan Δlom-orf60a::DART	46399	λ cI857 Sam7 bor::kan	lac	thyA	pAR165
cI857 Sam7 bor::kan Δlom-orf60a::DART	46399	λ cI857 Sam7 bor::kan	lac	lacZ	pAR175
cI857 Sam7 bor::kan Δlom-orf60a::DART	46424	λ cI857 Sam7 bor::kan	J23119	NT	pAR168
cI857 Sam7 bor::kan Δlom-orf60a::DART	46424	λ cI857 Sam7 bor::kan	J23119	thyA	pAR169
cI857 Sam7 bor::kan Δlom-orf60a::DART	46424	λ cI857 Sam7 bor::kan	J23119	lacZ	pAR174
