# Supplementary material for: Phage-based delivery of CRISPR-associated transposases for targeted bacterial editing
Source: Proc Natl Acad Sci U S A. 2025 Jul 25;122(30):e2504853122. doi: 10.1073/pnas.2504853122 (PMC12318184; doi:10.1073/pnas.2504853122)
Supplement: Supplementary file 6 — Dataset S05 (XLSX) [file pnas.2504853122.sd05.xlsx]

## Sheet: ST5. Oligos
Dataset S5 | Oligos used in this study.
Oligo	Sequence	Purpose
oAR163	ggatgatttctggaattcttgacagctagc	Screen Cas13a guide cloning
oAR164	atgatgatgatgatgatggtcgacgg	Screen Cas13a guide cloning
oAR344	ggagtccagcaaacagacga	Screen DART guide cloning
oAR345	agatcgtgccggagttcatc	Screen DART guide cloning
oAR290	catggaggacacggaggaag	Screen lom-ea59 phage edits
oAR291	acaacaaaccatgtcgctgc	Screen lom-ea59 phage edits
oAR229	ggcaaacattatgtcgcggg	Screen DART phage edits at J/DART junction
oAR234	cgccgaagtcgtaattgctg	Screen DART phage edits at J/DART junction
oAR236	tgttgtttgtcggtgaacgc	Screen DART phage edits at DART/exo junction
oAR252	aaggcagagaaatcacgggg	Screen DART phage edits at DART/exo junction
oAR157	acaataatgcggcgcgaatc	Unbiased detection of integration at thyA target site in E. coli
oAR158	aagatggattcccgctggtg	Unbiased detection of integration at thyA target site in E. coli
oAR085	cattaaagcgagtggcaaca	Unbiased detection of integration at lacZ target site in E. coli
oAR352	ggagtgacggcagttatctg	Unbiased detection of integration at lacZ target site in E. coli
